# Supplementary material for: Optimising in-cell NMR acquisition for nucleic acids
Source: J Biomol NMR. 2024 Aug 20;78(4):249–64. doi: 10.1007/s10858-024-00448-5 (PMC11614993; doi:10.1007/s10858-024-00448-5)
Supplement: Supplementary file 3 — Supplementary file3 (XLSX 20 KB) [file 10858_2024_448_MOESM3_ESM.xlsx]

## Sheet: In-cell inversion recovery data
Line broadening 15 Hz	Experiment time after sample prep [min]	Delay time	Intensity T4/T22/T18	Signal to noise	RMS	Intensity T8	Intensity T9	Intensity G11	Intensity G20/G6		Optimising In-cell NMR Acquisition for Nucleic Acids
Bio 1	0	0.00032	-15268	5.478	-2787.15	-7668	-8332	-4103	-8032
	20	0.15	5610	3.252	1725.09	4399	2370	-766	2061		Henry T. P. Annecke1,2 & Reiner Eidelpes1, Hannes Feyrer1, Julian Ilgen1, Cenk Onur Gurdap3,4, Rubin Dasgupta2, Katja Petzold1,2,4*
	42	0.3	9282	4.767	1947.14	1560	349	807	6687
	70	0.6	11902	4.69	2537.74	2234	273	2815	9874		1Department of Medical Biochemistry and Biophysics, Karolinska Institutet, Solnavägen 1, 171 65 Stockholm, Sweden
	104	1	13903	4.94	2814.37	1089	4643	515	6351		2Department of Medical Biochemistry and Microbiology, Biomedical Center, Uppsala University, Husargatan 3, 752 37 Uppsala
	122	0.00032	-11308	4.825	-2343.63	-4017	-5365	-666	-5558		3Department of Women’s and Children’s Health, Karolinska Institutet, 171 65 Solna, Sweden
	145	0.225	6485	3.2	2026.56	433	2194	55	5984		4Science for Life Laboratory, 171 65 Solna, Sweden
	170	0.45	7741	2.909	2661.05	3796	-1358	1153	6270
	203	0.9	10346	5.554	1862.8	2879	1271	1245	8051		*Corresponding author: Katja Petzold (katja.petzold@imbim.uu.se)
	221	0.00032	-12856	5.368	-2394.93	-8452	-4102	-1822	-6180
Tech 2.	295.583	0.00032	-7504	2.651	-2830.63	-2180	-4985	-2153	-6056
	315.583	0.15	4605	2.044	2252.94	-346	1182	205	5163
	337.583	0.3	4582	1.851	2475.42	3237	-1435	1036	3882
	365.583	0.6	7348	2.89	2542.56	7089	1112	-924	4892
	399.583	1	9621	3.896	2469.46	6355	109	-750	8556
	417.583	0.00032	-9734	3.457	-2815.74	-3761	-4593	2809	-6312
	440.583	0.225	3678	1.278	2877.93	128	656	304	4422
	465.583	0.45	9065	3.28	2763.72	3582	316	1251	4742
	498.583	0.9	7329	2.62	2797.33	1930	-1854	-1646	7396
Tech 3.	516.583	0.00032	-7168	3.7	-1937.3	-4344	-5731	2343	-5636
	536.583	0.15	297	1.279	232.213	1875	-2051	3327	390
	558.583	0.3	2980	2.168	1374.54	2338	996	-1765	7477
	586.583	0.6	4355	2.784	1564.3	3087	2072	302	7729
	620.583	1	7846	2.935	2673.25	6196	198	-606	9433
	638.583	0.00032	-8267	4.55	-1816.92	-1235	-2457	498	-5161
	661.583	0.225	1246	0.688	1811.05	3094	1236	1082	2023
	686.583	0.45	4581	1.749	2619.21	1374	1227	1539	5800
	719.583	0.9	4395	2.489	1765.77	4514	-1237	-1978	6535
	737.583	0.00032	-4542	1.5	-3028	-4686	-559	1874	-2350
Bio 2	0	0.00032	-17906	7.23	-1238.31	-11884	-3834	-3118	-14409
	20	0.15	8771	3.171	1383	3404	-1219	1509	3698
	42	0.3	12372	5.722	1081.09	4055	3248	-342	10405
	70	0.6	14094	7.222	975.768	9798	4792	4618	13465
	104	1	15728	6.314	1245.49	10433	2694	2490	14351
	122	0.00032	-17342	6.77	-1280.8	-10423	-4838	-987	-12017
	145	0.225	7509	3.003	1250.25	4243	542	3156	8633
	170	0.45	12912	6.825	945.934	8254	1287	1880	11422
	203	0.9	14497	5.784	1253.2	8307	4878	-1501	13243
	221	0.00032	-17218	6.37	-1351.49	-9814	-6322	-2646	-8054
	309	0.00032	-11487	4.69	-1224.63	-6963	-4237	-1751	-8359
	329	0.15	1621	1.288	629.27	2656	-263	-1358	4948
	351	0.3	6946	2.3	1510	5458	880	1300	7893
	379	0.6	9084	3.239	1402.28	3215	-1741	2658	7142
	413	1	9959	3.268	1523.71	4490	-1134	605	11270
	431	0.00032	-6107	2.46	-1241.26	-2260	-4412	-6	-7544
	454	0.225	6573	2.351	1397.92	4361	2282	2284	7833
	479	0.45	4594	2.245	1023.16	1606	-238	-599	8411
	512	0.9	9168	3.544	1293.45	3771	698	-1392	10695
	530	0.00032	-9806	3.54	-1385.03	-4248	-3934	-532	-7936
	550	0.15	5003	1.636	1529.03	2394	-1868	1135	4209
	572	0.3	4207	2.226	944.969	4311	-2881	-908	6302
	600	0.6	8824	3.506	1258.41	2684	-2324	1614	9711
	634	1	7825	3.092	1265.36	5272	759	-854	8945
	652	0.00032	-5375	2.97	-904.882	-3331	318	-1048	-6338
	675	0.225	126	1.222	51.5548	545	997	2412	3090
	700	0.45	5248	2.263	1159.52	613	1016	-921	6029
	733	0.9	4897	2.372	1032.25	-2137	1842	-3400	4560
	751	0.00032	-3616	2.3	-786.087	-3937		362	-5481
Bio 3	0	0.00032	-23881	7.78	-1534.77	-12004	-9143	-4103	-12492
	17	0.015	-9819.12	2.643	-1857.57	-4388.15	-2619.72	-776.287	-5286.05
	35	0.05	308.295	0.579	266.231	-210.668	-1204.41	829.314	1876.49
	57	0.25	14448.6	4.334	1666.89	3467.41	4060.99	2941.76	6427.98
	90	0.9	27549.8	6.608	2084.58	10337.2	2678.82	551.616	10810.6
	107	0.00032	-21962.8	6.395	-1717.19	-14284.3	-6526.7	-722.297	-9285.75
	125	0.0075	-15361.6	4.119	-1864.73	-9989.83	-5521.22	60.4312	-9385.52
	144	0.075	4276.84	1.793	1192.65	593.634	-246.141	1284.17	5095.45
	168	0.4	20034.4	4.704	2129.51	3788.95	-114.405	1410.24	10714.4
	185	0.00032	-23588.9	6.413	-1839.15	-13144	-4819.56	-2088.29	-11918.8
	254.2	0.00032	-14650	5.794	-1264.24	-5648	-4562	-2153	-6135
	271.2	0.015	-5646.66	2.216	-1274.06	-1944.42	-719.852	209.022	1634.45
	289.2	0.05	2243.72	0.974	1151.81	2336.21	-1740.73	1076.65	2377.78
	311.2	0.25	11590.2	3.238	1789.71	5316.1	2358.22	-982.415	8321.82
	344.2	0.9	13855.8	4.839	1431.68	4377.03	3108.72	-823.575	9946.59
	361.2	0.00032	-11956.3	4.304	-1388.97	-5761.85	-2260.03	3139.68	-5812.14
	379.2	0.0075	-6902.72	1.904	-1812.69	-3718.95	-1879.36	345.42	-6441.4
	398.2	0.075	4218.28	0.464	4545.56	446.587	1264.56	1447.36	1069.03
	422.2	0.4	8318.52	2.277	1826.64	3730.38	-921.65	-1947.42	7168.52
	439.2	0.00032	-10231.7	2.486	-2057.87	-8725.88	-2512.52	2818.02	-6545.31
	456.2	0.015	-4589.53	1.35	-1699.83	-4539.46	-1862.44	4063.17	-2894.41
	474.2	0.05	-3173.26	0.482	-3291.76	1373.63	-1207.2	-2192.09	3745.81
	496.2	0.25	10130.3	2.261	2240.24	3918.57	-1181.39	381.991	5800.69
	529.2	0.9	10569.3	2.913	1814.16	4719.45	-167.808	-788.309	9031.73
	546.2	0.00032	-12407	4.611	-1345.37	-8650.33	-4335.07	657.589	-7957.09
	564.2	0.0075	-10022.3	2.736	-1831.57	-6295.93	-4378.5	1448.79	-4101.33
	583.2	0.075	2089.86	1.245	839.301	1879.11	730.159	2092.58	1873.67
	607.2	0.4	9265.86	2.888	1604.2	4930.89	-1639.47	-2741.23	8809.91
	624.2	0.00032	-11083.6	1.965	-2820.26	-7207.3	-4465.65	2633.87	-7284.6

## Sheet: in vitro inversion recovery dat
in vitro data inversion recovery	T8 peak intensity		RMS	T9			T4/T22		T18		G11		G10		G23
0.00032	-522477		-4602	-463479			-938359		-585519		-476845		-543980		-485181		-574578		-582130
0.1	-235852		-4416	-208919			-298317		-150583		126233		-158285		33279		-212992		-210212
0.125	-178991		-4500	-157558			-176575		-72743		202035		-89797		111426		-146293		-140548
0.25	43198		4350	37791			258144		203727		405441		159003		334770		102071		111731
0.375	190552		4566	167431			511214		358915		471534		301295		423756		253277		262449
0.5	286866		4590	253817			665873		444974		497510		386687		461602		345470		355066
0.625	352720		4542	310322			760233		495372		505943		439077		478054		406887		416359
0.75	396976		4518	350695			817851		525304		512312		473701		488145		447169		457619
0.875	429361		4626	379350			855857		544508		513764		496554		494549		477742		485451
1	452352		4626	397993			882990		558016		515346		512650		494763		500569		507107
1.125	468910		4380	414628			902534		567788		516095		523447		499409		516315		522747
1.25	482893		4320	423607			915218		573432		518201		532320		500964		529611		535542
1.5	499593		4902	439742			934990		582330		518559		543912		502529		548177		553800
1.75	509484		4476	448865			946105		589479		520948		552399		505478		561393		566715
2	518419		4560	456025			953427		591567		519153		556735		507108		570762		575013
2.5	528687		4818	462517			964601		596843		521274		561360		506985		580934		586386
3	533021		4476	468781			968230		599504		521444		564982		508985		587917		591400
